# Supplementary material for: Identification of MAEA protein as a potential target for chemoresistance in osteosarcoma using bioinformatics and proteomic analysis
Source: Front Oncol. 2025 Sep 8;15:1597750. doi: 10.3389/fonc.2025.1597750 (PMC12450695; doi:10.3389/fonc.2025.1597750)
Supplement: Supplementary file 5 [file Table1.xlsx]

## Sheet: Sheet2
Hub in module 2	The included hub name	285397	285315	290884	290339	291429	281370	275052	277302	290023	292807	285637	284974	283335	288996	289744	292507	286858	289008	280975	278116	279949	286391	289328	286221	282436	276842	288697	286257	275175
AP1B1	16	20.2337	21.5634	19.8079	19.8124	21.1301	19.5505	18.0706	19.8625	20.4465	19.1273	19.9982	20.1687	18.4085	19.0742	19.9264	18.8546	19.5938	20.026	20.839	19.8905	19.4457	19.8678	19.5093	18.2822	20.7108	20.0786	18.1011	18.5496	19.988
ATP5F1B	16	24.0964	25.1189	22.7566	23.3096	24.7662	23.6984	22.8631	25.4541	23.3758	22.5538	22.455	24.763	22.5816	23.3019	24.8344	21.9463	24.175	23.6358	24.2657	24.1039	23.0532	23.8097	24.0249	22.2668	24.3286	25.2822	22.4166	21.5211	23.5158
CAPZB	14	21.572	22.627	20.4904	21.479	22.7236	20.2138	19.4517	21.213	21.6254	20.4342	19.7662	21.6855	19.0216	19.7015	21.595	20.5593	21.3682	20.7423	22.5536	21.1028	20.9913	21.4234	19.8381	19.3441	22.1521	22.1122	19.1648	19.6283	20.9913
CAT	16	21.5902	21.3436	23.9676	23.9771	23.2489	21.2418	21.2483	22.7725	21.4789	19.4388	19.7019	22.2043	20.1674	23.3949	22.276	25.0255	19.9985	19.3125	22.1484	23.1372	19.8763	23.9656	19.8842	22.584	24.1221	20.0278	21.4978	22.6027	23.9136
CCDC124	17	18.4923	18.9964	17.793	18.0765	19.7315	18.6339	15.7386	17.0531	18.1273	17.7526	16.5382	18.4974	16.5317	7.85976	19.3086	16.8935	18.603	17.8944	19.7146	19.175	17.656	18.4308	18.3584	16.5386	19.1132	19.8737	16.8069	16.1322	18.1323
CCT3	27	21.1694	22.4094	20.3867	21.1824	22.2653	20.5766	19.2894	22.0018	20.6386	20.1272	19.4403	21.9496	18.8156	20.4451	22.5449	20.1007	21.1502	20.7503	22.3111	21.4382	20.3916	21.3155	20.2008	19.4552	20.8472	22.41	19.229	19.0872	21.0796
CCT7	14	19.6278	20.6982	18.98	19.5883	20.8839	18.6034	17.7048	20.1752	18.8562	18.5264	17.8232	20.2405	17.5153	18.5163	20.8426	18.7521	19.8004	19.065	20.6795	19.8623	18.8828	19.3053	18.224	17.7807	19.1169	20.8391	17.5184	17.5467	19.4407
CCT8	20	21.6907	23.0456	21.0748	21.4867	23.1465	21.1955	20.0933	22.8032	21.5924	20.7703	20.3686	22.536	19.572	21.075	23.3741	20.8795	21.6039	21.228	23.072	22.2507	20.9077	22.1832	20.7163	20.1121	21.6766	22.9684	19.8204	19.6275	21.8069
CDC73	19	16.1291	18.0664	10.0682	17.3155	18.6027	16.9621	14.7926	18.0102	15.5839	16.2855	16.4616	17.4814	15.2654	15.9937	18.2521	15.0667	16.9029	16.4699	18.6258	17.7376	16.3976	16.8319	16.3077	15.1742	16.6128	19.0578	15.6692	13.9136	16.4819
CHD4	18	16.7063	20.4856	16.9575	18.2303	19.8949	16.6916	15.0716	19.8285	17.4673	17.2046	17.2014	18.9327	16.5542	17.3821	19.4256	16.0402	17.7356	17.9022	20.0097	18.4005	17.2138	18.1365	15.8449	15.8336	18.0208	20.333	16.1225	14.3697	17.3869
COPA	26	23.5167	24.1895	21.8532	22.4646	23.8837	22.6008	20.7924	24.4418	22.4198	22.0649	21.0833	23.8861	21.1838	22.7571	23.0004	20.9265	21.8473	22.2435	23.4501	23.1361	22.3535	22.7751	22.7697	20.7023	23.3903	23.6345	20.7676	20.2377	22.3043
COPB1	16	22.5525	22.9758	20.8025	21.156	22.4445	21.557	19.7819	23.4943	21.2041	20.9396	20.2828	22.5471	20.2841	21.5437	21.9372	19.5707	20.707	21.3915	22.0498	22.0542	21.3172	21.5708	21.6796	19.4229	21.799	22.0954	19.325	19.0294	20.7914
COPG1	27	20.1625	21.2836	19.2487	20.0285	20.9393	19.8978	17.6575	21.5619	19.7252	19.6281	18.3737	21.1201	18.4564	19.8126	20.1057	18.292	19.273	19.6445	20.8696	20.4719	19.7398	19.5341	20.0626	18.1408	20.5856	20.4541	18.3139	17.6777	19.9537
CORO1B	18	21.2229	22.121	20.8309	20.3732	21.5564	21.0388	19.2077	20.6249	21.5512	19.8408	20.8327	21.1269	19.7409	19.326	20.5754	19.6039	21.571	21.3342	21.5201	21.4599	20.5057	22.0672	20.4041	19.8074	21.5639	21.7899	19.8238	19.8424	20.4405
CPSF6	19	17.8743	19.2514	16.6627	19.0694	20.6061	17.8076	16.1658	20.4167	18.2179	18.3423	18.0204	19.9248	10.0041	16.3079	20.2738	16.4146	18.9679	18.8558	20.628	19.3621	17.9191	17.5683	17.6373	16.0321	18.89	21.3808	16.9668	15.8336	18.6892
CS	24	21.6884	22.8144	20.5772	20.9912	22.5299	20.6531	20.2123	22.6983	20.8512	19.7372	19.3367	22.1448	20.6769	20.4983	22.3191	19.5128	22.7149	20.3304	22.0678	21.2232	20.767	20.6762	20.7628	19.2515	21.522	22.2515	19.7004	18.6365	20.8831
CYFIP1	16	19.8869	20.7057	18.908	19.4694	20.1387	18.8455	17.3888	20.3127	20.2316	18.8651	19.3234	20.1835	17.878	18.8045	19.4064	17.8966	18.9482	19.9188	19.9957	19.8775	18.5915	19.9856	18.1666	17.4985	19.9542	20.3082	17.9823	17.5495	19.7544
DARS1	27	21.7654	22.9913	20.6495	21.2569	22.9478	21.0894	19.6182	23.9641	21.159	21.0054	20.0666	22.9957	19.8275	21.1987	23.1216	19.6761	20.7366	21.2826	22.5481	21.862	20.6826	21.1507	21.0085	19.7603	21.5837	22.8447	19.4975	19.2198	21.3488
DDOST	17	22.4847	23.2532	20.8929	21.4839	23.0304	21.2968	20.2047	24.4162	21.0158	21.2555	20.2418	23.0357	19.9469	21.8437	22.3814	19.9966	20.7035	21.315	22.6776	22.5203	20.9963	21.6385	21.7199	19.7337	22.4839	22.6954	20.1395	19.6742	21.4937
DDX17	42	23.2282	25.1658	21.3063	22.893	24.7457	22.3865	20.5465	24.7705	22.5473	21.8115	21.1693	23.9248	21.0155	22.1199	24.6463	21.1601	22.3084	22.7268	24.4411	23.1419	22.2531	22.9574	22.0462	20.916	23.6177	25.7608	21.2299	20.3101	22.1737
DHX9	14	21.1833	23.2014	19.3682	20.62	22.2383	20.4535	18.8498	22.7089	20.0278	19.8056	19.1946	21.6274	18.3355	20.4918	22.6519	18.802	20.2989	20.7746	22.4355	21.1022	20.1025	21.0659	19.7524	18.7719	21.069	22.7484	19.1941	18.0015	20.4803
DOCK2	14	15.4588	16.0553	16.9639	16.6732	16.877	17.0579	16.2049	7.8998	18.4713	15.3163	17.6057	14.8966	14.2398	15.8855	14.1763	14.7072	16.3759	17.6368	16.1042	17.7126	14.0091	17.5777	14.4607	14.6205	18.1101	14.597	15.8737	15.8901	17.1322
DYNC1H1	17	21.4737	23.0914	20.6624	21.3436	22.7201	21.0139	19.758	22.7093	21.2564	21.0186	19.8413	21.9341	20.0533	20.685	21.9983	20.0409	21.9593	21.2192	22.3357	21.4496	20.9519	21.4497	21.1607	19.8326	21.9529	22.2515	19.8501	19.5807	21.227
EEF2	17	22.7599	23.8192	20.4142	21.9564	23.2808	21.201	19.9365	24.1196	21.9227	21.2241	20.0194	23.4789	19.8927	21.1629	23.8587	20.0451	21.7238	21.0624	23.5052	22.0167	20.9926	21.2868	21.0857	19.7352	21.7599	22.6913	19.6294	19.3856	21.1307
EFTUD2	20	19.5358	20.8562	16.7499	18.8883	20.5421	18.0868	16.472	20.549	18.2478	17.558	17.5409	19.8346	17.3958	18.7285	20.4668	16.9459	18.6313	18.8152	20.5565	19.2308	18.2987	18.4609	17.8048	16.9249	19.1025	21.3002	16.9456	16.022	18.3601
EIF3A	22	20.5194	21.5813	18.5934	19.7006	21.3389	19.5795	18.3853	21.3619	19.6526	19.1504	18.8197	21.1553	18.8732	18.997	20.6014	18.3428	19.8261	19.7932	21.2102	20.6998	19.2608	19.8887	19.4851	18.667	20.4673	21.4031	18.4961	18.046	19.6696
EIF3F	22	20.4328	21.5427	19.0387	19.7307	21.2517	19.4762	17.9307	21.613	19.4951	19.1792	18.5976	20.8288	18.6309	19.3068	21.0127	17.7958	19.7028	19.9518	21.2057	20.7554	19.1695	19.9678	19.5431	18.4769	20.2623	21.1551	18.1381	17.3655	19.4875
EIF3I	16	20.149	21.6	18.3941	19.3786	21.3918	19.528	18.0908	21.4931	19.2028	18.6804	18.9042	20.7144	18.0923	19.146	20.7336	18.0049	19.834	19.8476	21.1648	20.0441	18.7756	19.7983	19.2973	18.0264	20.0586	20.4443	18.2103	17.0337	19.2488
EIF3L	21	20.245	21.205	19.2319	19.4192	20.9323	19.3555	17.5299	21.2879	19.4504	18.7534	18.5783	20.4382	18.1925	18.9664	20.3138	17.7014	19.3873	19.6125	20.7701	20.0448	18.9258	19.146	19.4888	17.8732	20.0336	20.6788	18.1543	17.377	19.2786
ELAVL1	22	21.8636	23.3558	18.8241	20.9039	23.1632	19.8613	17.7142	22.4239	20.0622	20.0139	18.4031	21.6408	17.9016	19.2214	22.8103	19.2171	20.9127	20.4875	22.9257	21.3363	20.5953	20.2025	18.9335	18.2105	21.4285	24.1418	18.3652	17.7057	20.2152
HBB	15	29.1833	28.1727	31.6243	31.3235	31.1394	28.0078	29.0238	29.8839	28.9967	24.9843	26.416	28.7616	28.2045	30.9226	29.0277	32.5206	26.04	25.2588	28.9837	28.2644	25.8326	32.2471	27.059	29.8148	31.1499	26.8713	28.5273	30.9031	31.6819
HCFC1	20	18.1603	19.1063	10.0682	18.691	20.4098	18.0424	16.4689	20.4404	17.849	18.0208	17.7039	19.3226	16.5889	17.582	19.9021	17.0703	18.2324	18.1396	20.7941	19.2548	18.6968	18.5611	17.3111	15.7223	19.7361	22.0699	17.5654	16.5917	18.3447
HDLBP	19	21.7309	21.7253	19.7303	20.4662	22.4335	20.4002	17.7933	22.1901	19.4654	20.5092	18.985	21.9942	19.3624	20.2724	20.5944	18.9358	18.7997	20.0742	21.1828	21.2002	20.5802	20.4298	20.6181	18.4238	21.1981	20.7722	18.614	18.3464	20.2835
HNRNPD	15	22.9487	24.5194	21.638	22.1919	24.2998	22.4966	20.1805	23.4602	22.2756	21.3908	21.2642	23.7245	21.184	19.6414	23.9413	20.8716	21.8908	22.9935	24.3824	23.1181	21.9366	23.4401	22.1582	21.245	23.3362	25.9063	21.2737	20.7076	22.1267
HNRNPK	19	23.2209	24.6657	21.4972	22.6231	24.3509	22.6153	20.165	23.7026	22.7083	21.7559	21.0722	23.7947	20.8216	21.4232	24.4102	21.1977	21.8567	22.8182	24.4438	23.0845	21.9676	23.2271	21.9296	21.1458	23.6511	25.7374	21.4065	20.5387	22.3983
HNRNPR	26	20.378	22.4815	18.1469	19.2152	21.6684	19.4364	17.6276	22.1504	19.4518	19.4139	18.6541	21.1578	18.4947	18.7176	21.8302	17.9801	19.5227	20.3357	21.8494	20.7478	19.5702	20.2199	18.835	18.0724	20.497	23.1674	18.4455	16.9243	19.6993
HNRNPUL2	19	17.93	21.1133	18.4802	19.2001	21.2018	17.5062	16.2328	21.0364	18.4396	18.4095	16.7644	20.1389	16.3384	18.125	19.9802	17.8728	19.2396	17.5544	20.5253	19.4142	19.4482	18.3326	17.0877	16.1363	19.6341	22.41	15.6079	16.2156	18.6792
HSPA9	16	23.0561	24.1563	20.2202	21.7578	23.3691	20.928	19.5987	23.9088	21.5441	20.7307	20.3196	23.0811	20.6147	21.1042	23.9569	19.8423	23.9835	21.8484	23.5603	22.0862	20.8334	21.3461	21.0492	19.4468	22.1474	23.7281	19.6837	18.8155	21.2831
IARS1	14	20.7975	21.2077	19.0817	19.6196	21.1399	19.0753	18.2936	22.0111	19.3329	19.4217	18.3539	20.9694	18.495	19.8678	21.1514	17.5466	19.3842	18.9817	20.6834	20.4466	19.4019	19.9221	19.6518	17.6195	20.1917	19.9436	17.7172	17.2989	18.9628
ILF2	15	21.7793	23.2839	19.056	20.8805	23.0041	20.8354	19.1142	23.8454	21.7401	20.5558	20.4588	22.6357	19.9777	19.3275	23.1671	19.3378	20.5326	21.8655	22.7325	21.9707	20.7404	21.689	20.1393	19.2659	21.9782	24.1444	19.4681	17.9786	20.6821
ILF3	14	22.0242	23.517	19.7039	21.2938	23.2862	20.243	17.9373	23.1024	21.625	20.3958	20.4535	22.256	19.6405	18.0645	23.2431	19.3205	21.1602	21.6917	22.9949	21.7509	20.8446	21.5564	19.9686	19.3318	21.8225	24.4494	18.8709	18.4422	20.4965
MAP4	14	20.0618	20.9893	20.2013	20.1809	21.6833	20.5261	17.6544	19.8589	19.9404	20.3349	18.7377	21.125	17.6077	14.7762	20.5165	19.0917	20.5145	19.9508	20.9027	20.5331	20.7503	21.6209	20.2731	18.8224	21.1699	20.9856	18.8769	19.151	19.6425
MAT2B	14	19.5582	21.7109	19.5127	19.52	21.6837	19.3779	17.856	20.734	19.8274	18.8059	18.8736	20.5613	18.4384	18.4478	20.9749	17.8554	19.6404	20.6158	21.2127	20.126	18.8204	20.5894	18.8138	17.4496	20.1107	22.1521	18.1266	17.9036	19.2307
MATR3	17	20.2074	22.0328	18.0057	19.4929	21.6742	18.2967	16.6084	20.7795	18.5768	18.9225	17.391	20.2564	17.1504	18.5345	21.8144	18.111	19.5183	18.8008	21.7365	20.269	19.0336	18.6119	17.72	17.3612	20.1682	22.8462	17.176	16.9036	19.3403
MTREX	14	17.6054	18.0826	18.1176	17.2065	19.3637	16.4193	15.9399	18.9591	17.0748	16.6333	15.8298	18.5051	10.0041	16.7294	18.9936	15.7114	16.7756	17.2498	18.8471	17.9516	17.1038	16.9336	15.8028	16.4799	17.7834	19.277	15.1433	15.9684	17.2726
MYO1F	14	15.324	17.5173	16.7246	17.475	17.1237	17.5776	16.959	14.7357	18.65	15.6093	17.4542	16.6366	15.2652	16.9141	15.1418	16.1943	16.2439	17.8494	16.8181	19.1146	14.3856	17.3916	15.8424	15.4762	18.5738	14.9985	16.4251	16.0409	17.8539
NUP43	26	19.1864	19.8097	10.0682	18.5424	20.1351	18.5145	16.3387	21.126	18.0526	18.2569	16.9628	19.4863	16.6255	18.0035	20.8014	17.0036	18.2756	19.1883	20.7798	19.5083	18.5934	18.0988	17.756	16.7415	19.1685	21.7989	17.7717	15.9812	18.3596
PABPC1	25	23.0201	24.1141	20.9591	22.2369	23.8386	21.7331	19.6799	23.8334	21.7169	21.4638	20.2559	22.9419	20.1201	20.3393	23.7591	20.4278	22.1422	21.7191	24.0618	22.2769	21.6884	21.5748	21.2439	19.7828	22.9924	23.466	20.1482	19.6059	21.6098
PCBP2	17	21.6032	23.0038	19.8175	20.7194	22.161	19.6793	18.5581	22.4106	20.3231	19.6531	18.4599	21.665	18.676	20.1004	21.9218	19.1917	20.6136	19.8631	22.4131	21.1056	20.3092	19.9409	19.8487	18.0121	21.0602	23.3559	18.6098	18.0728	20.4328
PNN	14	17.1865	18.4689	10.0682	17.6457	20.5549	18.3989	16.2454	19.9025	17.8742	17.9751	16.8186	19.7568	16.5361	16.3715	20.3484	16.8368	18.46	18.6618	20.6056	19.0247	18.253	18.3345	17.7101	17.2552	19.0793	21.5905	17.1473	15.4456	17.799
POLR2B	15	17.069	19.5793	16.206	17.6639	19.1607	16.756	15.0629	18.5386	16.6552	16.532	16.0285	18.0512	15.2178	17.3606	18.7747	15.5769	17.4729	17.6245	19.4049	17.8995	16.9141	17.0659	16.6674	15.4421	18.04	20.0968	15.9082	15.3006	17.3282
PPCS	21	17.7447	17.9575	17.0593	17.8965	19.1141	16.8205	16.8146	18.2772	17.5181	17.0878	16.9925	19.3872	10.0041	17.9149	19.2519	16.878	18.8115	17.5487	18.555	18.4699	17.2944	17.9415	17.3088	16.4638	18.4153	18.7581	16.334	15.858	17.9243
PPP1CC	16	20.0719	21.0831	17.2783	19.2362	20.4209	17.8139	17.4249	20.1715	18.908	18.46	17.5239	20.4538	17.1716	17.9913	20.0527	17.9206	19.4757	18.1981	20.5739	19.7274	19.2888	17.7156	17.917	17.0469	19.6546	20.8918	16.8271	16.6591	18.4846
PPP2R1A	17	19.8276	20.186	18.121	19.0717	20.123	16.9989	16.6231	19.2726	18.0694	18.1561	17.0397	19.3435	16.5204	17.3211	19.5148	17.7942	19.2308	17.7957	20.0753	19.0111	18.4144	18.6918	16.9144	16.5398	18.1671	20.5558	15.9833	16.5022	18.6514
PPP2R5E	17	15.145	17.1862	10.0682	16.4416	17.6334	14.2386	14.6527	16.5451	15.3413	15.8361	15.6313	16.6178	14.7018	14.6499	17.1768	14.6242	16.6225	16.1673	17.7785	16.3115	16.2971	10.832	14.9683	14.0976	16.0697	17.3438	14.3913	13.3147	15.8058
PRKDC	38	21.1144	23.0967	19.2151	20.7389	22.2668	19.9658	18.2482	23.2636	20.1781	19.8911	19.0402	21.5958	18.7339	20.4026	22.8514	18.404	20.2418	20.7565	22.6299	20.7249	20.0422	20.8655	19.8274	18.2661	20.991	22.7698	18.5083	17.4439	20.2899
PSMA2	15	21.1041	21.9	20.6867	20.7463	21.5038	20.6715	18.8303	21.33	21.2938	20.1936	20.3884	21.8233	19.6691	17.8322	21.4445	19.51	21.4289	21.1516	21.8775	21.3256	19.7688	22.0335	20.4408	20.4098	21.2555	21.8511	19.7525	19.7222	21.0477
PSMA3	21	19.7231	20.6117	19.1972	19.3035	20.3557	18.8605	17.1804	19.4841	19.4866	18.4369	18.6069	20.1855	17.7523	16.9473	20.0084	18.6349	20.2218	19.0906	20.6486	19.8204	18.4171	20.3885	17.7372	18.3259	19.6696	20.7426	18.6568	17.5606	20.0238
PSMA6	14	19.6741	20.3008	19.0388	18.9619	20.0284	18.5794	17.1542	19.6323	19.4047	18.2325	18.4834	19.5493	17.7542	16.2707	19.7533	17.7018	20.1829	18.6314	20.4258	19.5004	18.1027	20.4362	18.2513	17.7471	19.5215	20.2841	18.1679	18.1409	19.3973
PSMB3	23	20.6656	21.475	19.6654	20.12	21.2094	19.4897	18.4781	20.3644	19.9559	19.4623	19.3948	20.9092	18.5276	17.766	20.6652	19.3642	21.0706	20.1044	21.477	20.779	19.2872	20.7252	19.4478	19.0656	20.9446	21.1868	18.5422	18.804	20.1988
PSMC2	14	20.5195	21.9838	20.4942	20.6521	21.863	20.5593	19.2857	22.0151	20.4604	19.8071	19.7879	21.3923	19.2768	20.3683	21.5576	19.9888	21.1465	20.8379	21.7338	21.211	20.191	21.7099	20.6208	19.5267	21.2668	22.2287	19.4818	19.3358	21.0113
PSMD11	34	19.504	20.2997	17.9568	19.3272	20.2423	18.2837	17.0426	20.1999	18.6965	18.0186	17.3285	19.2586	16.4639	18.7415	19.5838	17.9843	19.815	18.4454	20.5686	19.2506	18.6703	18.6449	17.6963	16.8528	19.4934	20.7972	17.0693	16.7543	18.8705
PSMD12	19	20.0724	20.8318	19.302	19.6211	20.8452	19.6232	18.3684	21.1671	19.4684	18.9205	18.6199	20.6493	18.0994	19.9048	20.6081	18.6879	20.1024	19.6203	21.1861	20.3484	19.1648	19.3764	19.1089	17.9262	20.1644	21.0359	18.3635	17.9892	19.9878
PSMD2	32	20.2973	21.3696	20.0609	20.3819	21.378	19.7601	18.889	21.9064	20.0336	19.3961	19.1462	20.9572	18.5669	20.0603	21.0318	19.5714	20.604	20.0711	21.5989	20.5037	19.5643	20.5594	19.399	18.8652	20.5805	21.4945	18.8812	18.6967	20.2951
PSMD3	20	18.4516	19.6123	17.6195	18.3589	19.6332	18.3287	16.7511	20.074	18.1959	17.6428	17.2578	19.2341	16.9324	18.4926	19.4021	17.4886	19.1306	18.7016	19.8933	18.6042	17.9379	18.1451	17.9091	16.8538	18.8586	20.0336	16.237	16.8111	18.5018
PTBP1	17	20.0591	21.4239	18.3525	19.408	21.0108	18.8622	16.7188	19.6735	18.9061	18.7191	17.7361	20.2505	17.3531	17.8428	20.3698	17.9501	18.5102	19.5317	20.7936	19.5818	18.7921	19.6251	18.2803	17.3988	19.94	21.6845	17.5538	16.9734	19.1252
RAB3GAP2	16	17.795	18.4904	17.331	18.8132	19.0318	18.3768	17.6903	19.8241	18.1822	17.9101	17.6775	19.0511	17.6606	18.0189	19.0251	16.4338	18.6683	18.0605	18.9576	18.4849	18.2639	18.372	18.5834	11.1822	18.5756	19.6518	16.5672	15.8681	17.5952
RARS1	20	20.2631	21.7341	19.2031	19.8481	21.2455	19.3815	18.0312	21.8617	19.44	19.5529	18.3377	21.3538	17.9438	19.5348	21.2596	17.9392	20.5313	19.8774	21.5258	20.0987	19.4847	19.8256	19.3311	17.4355	19.977	20.8057	17.6751	17.3364	19.5871
RBM39	16	19.8918	21.8014	19.0841	19.9864	21.2616	19.5431	17.9705	21.6771	19.7602	19.0015	19.2555	20.8932	18.6617	18.8756	21.9336	17.7505	19.4584	20.1257	21.7251	20.3202	19.2322	20.3733	19.4051	18.5419	20.512	22.6003	18.3999	17.1733	19.5901
RPL10	15	22.6752	23.8605	20.4814	21.9408	23.4611	20.5104	18.7327	23.4888	21.2233	21.3367	18.8731	22.9928	19.5025	20.5082	22.9511	20.303	21.0981	20.279	23.2189	22.3595	21.1037	21.5414	20.1977	19.4164	22.2508	22.6682	18.5507	19.0589	21.1682
RPL12	26	24.3115	25.2643	21.8821	23.1888	24.8907	21.8476	21.1221	25.755	22.2385	22.7226	20.9211	24.4963	21.0644	22.3381	24.8336	21.5583	22.557	21.6946	24.9533	23.5882	22.5723	21.6677	21.9352	20.3522	24.2168	24.5408	20.0738	20.1453	22.0958
RPL13	17	23.0062	24.2519	21.7204	22.6082	24.0817	22.6824	19.6145	22.6934	21.8562	21.8556	20.8513	23.4494	20.375	18.7235	23.6415	20.7637	21.4934	22.3128	24.1199	22.4265	21.6302	22.864	22.6678	20.5351	23.4213	23.7832	20.4661	20.0352	21.7494
RPL14	18	22.738	23.9728	20.7519	21.7954	23.3604	21.4348	19.5574	23.8773	21.0847	21.2843	19.1702	22.9943	19.6955	20.1501	23.2113	20.2826	21.1929	20.7613	23.3163	22.391	21.0089	20.8525	20.8813	19.5218	22.7173	22.8633	19.3065	19.2325	21.5657
RPL18	14	23.5797	24.6576	21.3863	22.8795	24.5829	22.4767	20.2553	24.2304	22.299	22.3258	21.336	23.9622	20.652	20.368	24.1919	21.2821	22.0178	22.5553	24.4321	22.9599	22.02	22.9352	22.5174	20.8779	23.8023	23.9154	20.2366	20.4613	22.1431
RPL24	16	22.5022	23.659	20.3816	21.7499	23.3408	20.2746	18.4939	21.2087	20.8047	20.9833	19.4847	22.6679	19.4345	17.6548	22.7818	19.8397	20.9249	20.7085	23.0585	21.8169	21.0513	21.5959	20.9489	19.2264	22.3237	22.8242	18.6351	18.801	21.1526
RPL4	15	23.376	24.6132	21.4224	22.6124	24.2531	21.9319	19.5064	23.1004	22.0479	21.9765	20.6171	23.9494	20.5878	18.9196	23.8679	21.0496	21.9124	21.5765	24.2356	22.6552	21.7856	22.643	21.9865	20.211	23.5516	23.8335	19.9389	20.206	21.7334
RPL6	18	23.3388	24.4095	21.9617	22.4338	24.3338	22.6212	20.5211	23.8503	22.632	22.2535	20.9712	24.0769	21.0845	20.9245	24.2613	21.1268	22.0981	22.4762	24.1862	22.9437	21.5476	23.0107	22.7315	20.9798	23.7185	23.5976	20.4763	20.715	22.5773
RPL7	27	22.6933	23.7397	20.5492	22.0108	23.6268	21.2402	19.0532	23.1361	21.2004	21.4609	19.6754	22.7312	19.4016	19.5649	23.373	20.4262	21.3757	20.9274	23.5222	22.1904	21.0805	22.176	21.0148	19.6143	22.9051	22.8956	19.5052	19.5033	21.2244
RPN1	19	23.8347	25.0091	22.5846	23.1919	24.6319	23.3824	21.6869	25.8833	23.0036	22.841	21.9914	24.8257	22.0646	23.347	23.9122	21.704	22.1548	23.0224	24.2807	23.9536	22.6114	23.7277	23.4523	21.8109	24.046	24.5924	21.6914	21.5087	23.0288
RPN2	20	21.8279	22.4729	20.8081	20.8602	22.1911	21.2963	19.4768	23.7585	20.7314	20.7018	20.0022	22.3842	20.0457	21.2216	21.5411	19.4478	20.3196	21.3588	21.9163	21.945	20.4846	20.8549	21.1427	19.5635	21.7216	22.1101	19.7675	19.0354	21.1025
RPP30	18	16.7109	18.9446	16.3843	16.9384	18.5249	17.1888	14.9495	19.0822	16.7624	16.5333	16.4704	18.5273	16.0542	16.6946	19.6255	15.2287	17.223	18.0587	18.7016	17.4193	15.6638	17.5669	16.4746	15.7162	17.2684	18.889	16.0229	14.5587	17.0296
RPS12	15	22.7101	23.2596	20.4605	22.055	23.1086	20.4264	19.2999	23.3118	21.4492	21.2255	19.8196	22.8064	19.524	20.6933	23.137	20.0142	21.4375	20.7702	22.8913	21.8073	21.041	20.8035	20.1999	19.1932	21.6376	22.6843	18.9624	19.5422	21.3026
RPS13	16	23.5863	24.3257	21.8254	22.8399	24.4845	22.4556	20.5182	23.7206	22.5438	22.2298	21.2609	23.8633	21.1195	20.0179	23.9874	20.9339	22.0294	22.1458	24.3135	22.9374	22.0957	23.1246	22.3344	20.6233	23.7345	24.0351	20.0527	20.7164	22.5642
RPS19	17	20.3662	23.33	20.2277	21.421	23.0811	20.592	18.0745	20.2818	20.0675	20.7155	19.7205	21.1594	18.9453	16.1714	22.1449	19.7577	21.0074	20.1197	23.1224	20.9818	20.7936	20.9035	20.4759	18.9536	22.2887	22.5786	18.6391	18.4539	19.8897
RPS5	22	22.5855	23.8037	19.4372	21.7577	23.403	19.8679	18.3804	22.8264	20.3995	20.8085	18.7923	22.4475	19.0457	18.8704	22.7883	20.1392	21.5898	20.0811	23.4222	21.4731	21.2131	19.7561	20.3022	18.622	22.5288	23.1041	18.2622	18.7837	21.0271
RPS7	19	20.2977	21.4636	18.8221	19.6777	21.2949	19.5329	17.712	21.0915	19.5429	19.4244	18.3915	20.9761	17.9378	18.2432	21.0091	18.1967	18.9165	19.3737	21.1662	20.208	18.9787	20.1971	19.4981	17.8334	20.7421	20.2247	17.6755	17.6967	19.438
RPSA	18	23.6652	24.9422	22.3331	22.8244	24.4902	23.3198	21.5544	25.5902	22.9465	22.9464	21.5301	24.7939	21.4286	22.6202	24.6718	21.687	21.9918	22.8654	24.5791	23.7875	22.3046	23.1204	23.3266	21.413	24.2428	24.01	21.5118	20.8682	22.8443
SAR1B	14	21.508	22.5247	20.154	20.8554	21.9955	20.1914	19.0124	22.3099	20.6967	20.3306	19.4414	21.4064	18.8565	20.151	21.5129	18.8976	20.6905	19.6638	21.2753	21.5519	20.3432	20.3364	19.3861	18.0148	21.0458	21.3779	16.6578	17.891	19.5329
SARNP	20	19.4405	20.9235	19.3435	20.7254	22.684	20.3514	17.1724	19.0047	20.432	19.6477	19.2568	21.7542	19.0231	7.85976	21.7438	18.8435	20.5351	20.408	22.2966	21.1824	20.1485	20.4141	19.6483	18.751	21.6518	23.6912	18.2959	17.241	20.1372
SEC22B	17	20.9291	22.3251	19.4523	20.2719	21.9295	20.1347	18.162	20.6543	20.7313	19.6124	19.0616	21.261	18.2548	19.6572	20.8515	19.1275	20.4686	20.2551	21.7819	20.8036	20.3734	20.5845	19.976	17.8119	21.1372	21.9259	18.3215	18.2462	20.6159
SF3A1	16	17.4637	18.7473	17.5396	18.5403	20.2668	18.044	16.4597	19.5803	17.9591	17.657	16.8838	19.1249	17.0173	15.7961	19.9643	16.3271	18.0116	18.3099	20.2878	18.5775	17.857	18.255	17.3883	16.6077	18.4158	21.1709	16.6644	16.3763	17.9043
SF3B1	36	20.328	21.892	18.9146	19.7929	21.5764	19.735	17.9623	21.9024	19.5389	18.949	18.6119	20.7084	18.5207	19.2584	21.2692	17.8131	19.2025	20.2373	21.4881	20.121	19.273	20.2969	19.2627	18.2544	20.0859	22.1832	18.3237	16.7074	19.0986
SFPQ	34	22.2327	24.0633	20.1959	21.6219	23.6349	21.1402	18.967	23.0074	21.3818	21.1135	19.9057	23.1145	19.4486	20.1294	23.5305	19.7134	21.0171	21.5544	23.6499	22.0749	21.19	21.3794	20.5672	19.3626	22.4087	24.5185	19.5402	19.0363	21.1526
SNX2	15	19.8363	21.8992	19.9279	20.1049	20.6868	19.689	17.8402	18.9339	21.0398	19.2418	20.4336	19.7389	18.6566	18.4188	19.4305	19.0718	19.996	20.6616	20.366	20.3297	19.7797	21.1223	19.3143	18.639	21.0724	20.7724	18.2375	18.9503	20.2916
SRP14	16	21.1824	22.4984	18.8332	19.7758	21.9279	19.6025	16.7318	21.2089	18.842	19.5587	18.3967	21.3072	17.745	15.4893	21.6067	18.1992	19.4801	19.7729	22.0216	21.0095	19.3522	19.9396	19.5413	18.0667	20.4807	22.5316	17.7768	17.1035	19.6929
STIP1	23	22.0912	22.8247	21.1335	21.3081	22.9079	20.5655	19.0981	21.6346	21.2889	20.4114	19.9827	22.3916	19.3042	18.672	21.66	20.597	22.5216	20.7525	22.7972	21.7613	20.6994	21.5762	20.4774	19.6347	21.5461	23.2074	18.9412	19.4771	21.5772
STT3B	15	18.2409	21.0318	17.8387	19.0661	20.4938	17.0457	16.4963	19.8885	18.1759	17.9642	17.3993	19.6656	16.1703	18.3891	18.6912	17.5486	18.8606	18.3325	19.9575	19.2424	18.8171	18.986	17.2635	16.3277	19.4573	20.7191	16.0377	16.6403	18.4441
STXBP3	25	17.5646	19.6996	16.928	17.5162	18.4791	17.2655	15.9156	18.5955	17.7972	16.7436	16.2152	18.3144	16.2219	16.7362	17.7908	15.7303	18.077	17.2866	18.1363	17.9697	17.303	16.9152	17.1578	15.3948	17.903	18.67	15.088	14.4454	17.143
TCERG1	15	17.1712	18.2944	10.0682	18.399	19.932	17.9251	15.9754	19.4366	17.6719	17.6286	17.0756	18.9533	16.3498	16.76	19.6148	15.191	18.0022	18.2907	20.0479	18.0522	17.3234	18.2772	17.2969	15.4634	18.4893	21.2305	16.4108	15.4087	16.9324
TUBA1B	15	26.7058	28.1825	25.7172	26.1299	27.6274	25.7673	24.5503	28.0733	26.4732	25.8154	24.8094	27.9178	24.9083	26.078	27.1892	25.0616	25.4877	25.819	27.345	27.0264	25.7332	26.58	25.409	25.006	26.9954	27.5386	24.6574	24.5934	26.0417
TUBB4B	15	25.7138	26.8664	24.3897	25.0141	26.6091	25.2962	23.7784	27.0443	25.3536	24.7166	24.1755	26.6772	24.3911	25.0978	26.1128	23.9886	24.9562	25.3801	26.4972	25.9827	24.8811	25.5815	24.724	24.1656	25.855	27.0078	23.9932	23.6834	25.0605
TUFM	16	21.4817	23.2383	20.3121	20.774	22.9709	20.8068	19.3289	23.559	20.9923	20.2588	19.5525	22.1481	20.2186	20.7469	22.6604	19.0441	21.1994	20.6239	23.3441	21.4589	20.7178	21.6256	20.8676	19.1582	21.4542	22.828	19.3741	18.4995	20.7119
UPF2	14	16.8326	17.8842	10.0682	16.3892	17.8646	17.0703	15.5391	18.6986	16.929	16.0427	16.7559	18.3712	16.9921	16.2104	18.2114	15.035	16.0327	17.8866	18.1267	17.9474	16.5205	17.3798	16.2233	15.9409	17.0562	18.0031	16.5589	15.3578	16.3077
UQCRFS1	16	21.2368	22.295	20.2247	20.9592	22.3649	20.3793	19.5446	23.598	20.253	20.047	18.7194	21.4631	19.0391	20.0354	21.5982	18.6097	21.9175	20.1375	22.0271	20.2544	19.6771	20.3519	20.733	18.932	21.3589	22.5283	19.4084	18.0835	19.8342
USP14	16	20.3367	21.5656	20.0559	20.2542	21.3284	18.8567	18.1	21.2334	19.9853	18.8538	18.6932	21.5618	18.3208	19.4393	20.8681	19.9845	20.5013	19.1421	21.159	20.141	19.4854	20.3028	18.4446	18.4684	19.93	21.2305	17.9145	18.6387	20.2645
VPS29	16	18.7704	19.939	17.634	17.7833	18.7467	17.5663	16.8128	18.5809	17.9057	16.873	17.0669	18.519	16.6661	17.0972	17.8124	16.1515	18.6476	17.684	18.8217	18.4733	17.5894	18.4419	17.0752	16.2019	17.7704	18.9243	16.3657	15.7125	17.5839
XRCC5	20	21.0019	23.8368	20.411	21.271	22.9083	21.3756	19.3972	23.746	21.0696	20.9194	20.4497	22.5403	20.0163	21.1457	22.6499	19.6821	20.9521	21.612	23.1414	22.2321	21.5798	22.1738	20.7839	19.9088	21.995	24.2127	20.2953	19.2433	21.3261
XRCC6	22	21.4934	23.2549	20.2567	20.8887	22.1745	20.5828	18.7782	23.0254	20.6606	20.3747	19.8403	21.9329	19.5532	20.3316	22.1242	19.0065	20.4144	20.9499	22.6258	21.709	21.1059	21.7061	20.3693	19.3089	21.5092	23.5574	19.6414	18.6308	20.8321
YWHAE	16	22.0169	21.9267	20.6594	21.6041	22.5768	19.8935	19.2793	21.5081	21.1549	19.7256	20.1456	22.2535	19.5074	18.9081	21.901	20.1027	21.3427	20.8003	22.4493	21.5959	20.3905	21.3514	19.9992	19.8033	21.2022	23.4969	19.2855	19.3616	21.103
ZMPSTE24	15	16.4663	19.2762	17.5022	18.6423	19.232	17.4872	15.3627	20.5961	18.2565	17.2874	17.3074	18.9752	16.4587	17.5849	18.8632	16.5413	18.4947	17.7485	18.7836	18.2065	17.0004	17.8348	17.3808	14.8699	17.8645	17.7904	15.9904	15.9675	17.8435
Necrosis_rate		Low	Low	Low	Low	Low	Low	Medium	Low	Low	Low	Low	Low	Low	High	Low	Low	High	High	Low	Low	Low	High	Medium	High	Low	Low	High	High	Low
